# Supplementary material for: Sex‐stratified genome‐wide meta‐analysis identifies novel loci for cognitive decline in older adults
Source: Alzheimers Dement. 2025 Mar 5;21(3):e14461. doi: 10.1002/alz.14461 (PMC11880917; doi:10.1002/alz.14461)
Supplement: Supplementary file 3 — Supporting Information [file ALZ-21-e14461-s003.xlsx]

## Sheet: Supplementary.Table.1
Supplementary Table 1: Association of the top hit SNPs across cognitive domains
	rs6851574
	Domains	Male		Female		Interaction
		Beta	P	Beta	P	P
	Memory	0.192	4.099e-08	0.0176	0.6132	0.0003761
	Attention	0.0501	0.1589	-0.079	0.02272	0.004378
	Executive	0.0472	0.1853	-0.0347	0.3098	0.07862
	Visuospatial	0.0943	0.01112	-0.0176	0.5997	0.1125
	Language	0.0801	0.02495	-0.0021	0.952	0.09887
	Global	0.149	1.869e-05	-0.0092	0.7928	0.00163
	rs11107823
	Domains	Female		Male		Interaction
		Beta	P	Beta	P	P
	Executive	0.2817	9.35e-08	-0.0772	0.1509	7.421e-06
	Attention	0.0944	0.08074	-0.0139	0.795	0.2042
	Memory	0.0358	0.5087	0.0486	0.3619	0.9291
	Visuospatial	-0.0135	0.7958	-0.0819	0.1426	0.5614
	Language	0.0555	0.2994	0.0165	0.7599	0.601
	Global	0.1817	0.0008627	0.004	0.9397	0.02709

## Sheet: Supplementary.Table.2
Supplementary Table 2: The list of suggestively associated loci in the meta-analysis of decline of attention in females across three cohorts - Monongahela-Youghiogheny Heathy Aging Team (MYHAT), Monongahela-Youghiogheny Heathy Aging Team (MoVIES), and Gingko Evaluation of Memory (GEM).
SNP	Chromosome	Position	A1	A2	LOC	GENE	Dir	StdErr	Meta-analysis			P_Male	P_Interaction	GEM			MYHAT			MoVIES
									MAF	Beta	P			MAF	Beta	P	MAF	BETA	P	MAF	Beta	P
rs73490304	18	75068291	A	T	intergenic	GALR1,LINC01029	+ + +	0.064	0.0807	0.329	2.69e-07	0.4309	4.531e-05	0.06964	0.3034	0.0006438	0.0898	0.2229	0.06256	0.09646	0.5491	0.000157
rs6532920	4	102041621	A	G	intronic	PPP3CA	- - -	0.0359	0.3244	-0.1818	4.2e-07	0.5916	8.166e-05	0.3238	-0.2178	4e-06	0.3293	-0.168	0.01754	0.3189	-0.07259	0.4171
rs6559700	9	85751913	A	G	intergenic	RASEF,FRMD3	- - -	0.0561	0.1037	-0.2799	6.21e-07	0.004945	0.1907	0.1083	-0.2616	0.0003549	0.09756	-0.2639	0.01495	0.09646	-0.3845	0.009624
rs2609473	1	181335507	G	T	intergenic	LINC01699,CACNA1E	+ + +	0.0337	0.48	0.164	1.16e-06	0.758	0.0002112	0.4714	0.1465	0.0009016	0.4967	0.198	0.002725	0.4843	0.1729	0.04421
rs57838122	3	43644029	C	T	intronic	ANO10	+ + +	0.0771	0.0524	0.3748	1.18e-06	0.5255	0.004965	0.04345	0.3034	0.004563	0.05876	0.5776	5.74e-05	0.06693	0.2578	0.1452
rs77941664	13	20894045	G	A	intergenic	GJB6,CRYL1	- - -	0.0684	0.0683	-0.3291	1.51e-06	0.253	0.01007	0.06488	-0.3403	0.0002155	0.06652	-0.3964	0.003488	0.08071	-0.2067	0.1858
rs117749459	12	86927297	C	T	intronic	MGAT4C	+ + +	0.166	0.0119	0.7957	1.63e-06	0.5333	3.989e-05	0.0125	0.7799	0.0001642	0.0122	0.9504	0.001852	0.003937	0.1876	0.7831
rs2135613	4	102044742	C	T	intronic	PPP3CA	- - -	0.034	0.4369	-0.1626	1.71e-06	0.1754	3.687e-05	0.4351	-0.1717	0.0001186	0.4446	-0.1266	0.0568	0.4311	-0.1884	0.02767
rs17043899	2	115757709	T	G	intronic	DPP10	- - -	0.0403	0.2385	-0.1924	1.81e-06	0.8646	0.0009935	0.2429	-0.1729	0.001081	0.2284	-0.2109	0.009808	0.2382	-0.231	0.01629
rs2174680	4	102131044	G	A	intronic	PPP3CA	- - -	0.0347	0.4001	-0.1658	1.82e-06	0.8777	0.001981	0.397	-0.1303	0.004575	0.4124	-0.2155	0.001526	0.3917	-0.2087	0.01405
rs1509734	2	115755694	G	A	intronic	DPP10	- - -	0.039	0.2579	-0.1861	1.86e-06	0.9941	0.001284	0.2577	-0.1677	0.001136	0.2528	-0.2265	0.004037	0.2657	-0.1895	0.03895
rs1509735	2	115761486	G	C	intronic	DPP10	- - -	0.0398	0.2412	-0.1893	1.98e-06	0.993	0.001532	0.2452	-0.1654	0.001582	0.2295	-0.2256	0.005027	0.2441	-0.2168	0.02191
rs117149650	12	87520761	T	C	intergenic	MGAT4C,LOC105369879	+ + +	0.1052	0.028	0.4948	2.56e-06	0.8925	0.0004402	0.0256	0.5511	6.96e-05	0.03548	0.4785	0.008942	0.01575	0.1973	0.569
rs2732506	4	102073511	C	T	intronic	PPP3CA	- - -	0.0344	0.3709	-0.1611	2.78e-06	0.2197	5.972e-05	0.375	-0.1796	7.13e-05	0.3681	-0.1469	0.02802	0.3602	-0.1167	0.1782
rs77268130	12	87399454	G	A	intergenic	MGAT4C,LOC105369879	+ + +	0.1082	0.0264	0.5067	2.81e-06	0.8495	0.0003123	0.0244	0.5781	4.38e-05	0.03326	0.4514	0.01679	0.01378	0.2264	0.5406
rs6699059	1	160278311	A	G	intronic	COPA	+ + +	0.0388	0.26	0.1804	3.33e-06	0.2538	9.51e-05	0.256	0.1727	0.0007999	0.2616	0.1733	0.01809	0.2717	0.2225	0.02546
rs10050301	4	102103046	G	A	intronic	PPP3CA	- - -	0.0347	0.4032	-0.161	3.36e-06	0.7013	0.001451	0.4006	-0.1346	0.003421	0.4146	-0.2101	0.001832	0.3937	-0.173	0.04111
rs1905181	3	43615312	C	T	intronic	ANO10	+ + +	0.0761	0.0535	0.3533	3.4e-06	0.3046	0.01804	0.04464	0.2741	0.009523	0.05876	0.5776	5.74e-05	0.0689	0.2396	0.1577
rs76833057	3	2476538	T	C	intronic	CNTN4	- - -	0.0707	0.0627	-0.3278	3.58e-06	0.8555	0.0008073	0.06488	-0.3039	0.0007599	0.0643	-0.3263	0.01671	0.04724	-0.4572	0.02731
rs9792577	9	6867111	G	A	intronic	KDM4C	+ + +	0.0332	0.4848	0.1533	4.02e-06	0.9169	0.0009978	0.4952	0.1904	1.36e-05	0.449	0.149	0.02338	0.5039	0.02864	0.7257
rs75221505	12	87482351	A	G	intergenic	MGAT4C,LOC105369879	+ + +	0.1063	0.0271	0.4867	4.68e-06	0.9923	0.0007188	0.0256	0.5513	6.98e-05	0.03326	0.4514	0.01679	0.01575	0.1973	0.569
rs118143747	12	129031615	A	G	intronic	TMEM132C	+ + +	0.0689	0.0637	0.3144	5.03e-06	0.7131	0.001083	0.06429	0.3103	0.0006006	0.06652	0.2083	0.1214	0.05709	0.5049	0.003712
rs73099647	3	68371558	T	C	intronic	TAFA1	+ + +	0.0857	0.0415	0.3908	5.11e-06	0.2272	0.02614	0.04524	0.3906	0.000244	0.03769	0.277	0.1096	0.02756	0.6521	0.01301
rs7165792	15	60846294	C	T	ncRNA_intronic	RORA-AS1	+ + +	0.0353	0.3978	0.1601	5.74e-06	0.8043	0.002077	0.3994	0.1675	0.0003476	0.408	0.1605	0.01692	0.374	0.1324	0.1378
rs112404446	10	57842252	A	G	intergenic	PCDH15,ZWINT	+ + +	0.1003	0.0354	0.4546	5.83e-06	0.7191	0.002999	0.04048	0.5329	4.76e-06	0.02328	0.2054	0.3585	0.009843	0.2936	0.4964
rs150350377	12	121473242	A	C	intronic	OASL	+ + +	0.1169	0.0233	0.5294	5.97e-06	0.03905	0.5413	0.01667	0.2088	0.246	0.02328	0.6576	0.002047	0.03346	0.8749	9.43e-05
rs78011166	12	87590683	C	T	intergenic	MGAT4C,LOC105369879	+ + +	0.1047	0.03	0.473	6.3e-06	0.7278	0.0004913	0.02798	0.5053	0.0001529	0.03659	0.4312	0.01693	0.009843	0.3443	0.478
rs72866837	3	43665459	T	C	intronic	ANO10	+ + +	0.079	0.0495	0.3566	6.43e-06	0.5883	0.008558	0.04226	0.3075	0.004777	0.05654	0.5657	0.0001054	0.05906	0.1541	0.4077
rs3003713	9	19170821	C	T	intergenic	PLIN2,DENND4C	+ + +	0.0352	0.3899	0.1584	6.57e-06	0.36	0.004465	0.3935	0.1948	2.24e-05	0.3803	0.09054	0.1933	0.3917	0.1322	0.1336
rs10005338	4	102116854	A	G	intronic	PPP3CA	- - -	0.0348	0.4051	-0.1567	6.59e-06	0.7587	0.002676	0.403	-0.1232	0.007408	0.4169	-0.2032	0.002741	0.3937	-0.1978	0.02035
rs2048072	4	102108070	A	T	intronic	PPP3CA	- - -	0.035	0.3958	-0.1575	6.85e-06	0.852	0.002611	0.3935	-0.1308	0.004847	0.4035	-0.1969	0.003978	0.3917	-0.1859	0.02884
rs17027658	4	99445377	C	T	intronic	TSPAN5	+ + +	0.0918	0.0367	0.4124	7.12e-06	0.2518	0.1057	0.03631	0.1926	0.1071	0.02993	0.6575	0.0008643	0.04528	0.8023	0.0001364
rs6705382	2	115761969	A	G	intronic	DPP10	- - -	0.0398	0.2476	-0.1779	7.66e-06	0.9178	0.002125	0.2464	-0.1633	0.001884	0.2428	-0.1958	0.0145	0.2579	-0.1997	0.03239
rs115031113	3	68360100	A	G	intronic	TAFA1	+ + +	0.0868	0.041	0.388	7.82e-06	0.4495	0.01325	0.04464	0.3861	0.0003762	0.03769	0.277	0.1096	0.02756	0.6521	0.01301
rs10516471	4	102092995	G	A	intronic	PPP3CA	- - -	0.0347	0.4041	-0.1548	8.22e-06	0.5419	0.001615	0.4024	-0.1223	0.007797	0.418	-0.1993	0.003138	0.3878	-0.1953	0.02214
rs138713154	12	86597964	C	T	intronic	MGAT4C	+ + +	0.107	0.0268	0.4768	8.3e-06	0.8459	0.001187	0.02857	0.438	0.0009235	0.02661	0.6976	0.0008833	0.01378	0.08969	0.8079
rs73099610	3	68343059	G	A	intronic	TAFA1	+ + +	0.0873	0.0411	0.3893	8.33e-06	0.3626	0.01581	0.04405	0.3861	0.0004916	0.03991	0.2871	0.08934	0.02756	0.6521	0.01301
rs1912760	4	23593138	C	T	intergenic	GBA3,PPARGC1A	+ + +	0.0378	0.2948	0.1684	8.44e-06	0.1764	0.0002668	0.2952	0.1259	0.01405	0.2871	0.1803	0.01289	0.3051	0.2758	0.001795
rs3850514	12	121488423	A	G	intergenic	OASL,P2RX7	+ + +	0.1188	0.0226	0.529	8.51e-06	0.02977	0.5991	0.01726	0.1935	0.2751	0.02328	0.6576	0.002047	0.0315	0.9834	5.77e-05
rs12204297	6	80602960	G	A	intergenic	LINC01621,ELOVL4	- - -	0.0367	0.3028	-0.1632	8.84e-06	0.268	0.0001435	0.3018	-0.1496	0.001987	0.3049	-0.2266	0.00168	0.3031	-0.1102	0.2233
rs74669155	4	38606933	T	C	intergenic	LINC02278,KLF3-AS1	- - -	0.0456	0.1672	-0.2021	9.23e-06	0.4233	0.0007624	0.1643	-0.1587	0.00878	0.1707	-0.1502	0.1016	0.1713	-0.3994	0.0001597
rs1980007	2	115756457	A	G	intronic	DPP10	- - -	0.0399	0.2413	-0.1767	9.38e-06	0.8512	0.002406	0.244	-0.1432	0.006291	0.2328	-0.2271	0.004983	0.2441	-0.2167	0.02182
rs80285045	4	99476090	T	C	intronic	TSPAN5	+ + +	0.0874	0.0405	0.387	9.5e-06	0.2312	0.08683	0.04107	0.2054	0.06943	0.03548	0.5382	0.003192	0.04528	0.8023	0.0001364
rs2695217	4	102082033	G	A	intronic	PPP3CA	- - -	0.0348	0.3998	-0.1537	9.9e-06	0.7087	0.002297	0.3988	-0.1368	0.002937	0.4124	-0.1863	0.006502	0.3839	-0.161	0.05564

## Sheet: Supplementary.Table.3
Supplementary Table 3: The list of suggestively associated loci in the meta-analysis of decline of executive function in females across three cohorts - Monongahela-Youghiogheny Heathy Aging Team (MYHAT) ,Monongahela Valley Independent Elders Survey (MoVIES) and Gingko Evaluation of Memory (GEM).
SNP	Chromosome	Position	A1	A2	LOC	GENE	Dir	StdErr	Meta-analysis			P_Male	P_Interaction		GEM		MYHAT			MoVIES
									MAF	Beta	P			MAF	Beta	P	MAF	Beta	P	MAF	Beta	P
rs11107823	12	95359346	A	G	intergenic	KRT19P2,NDUFA12	+ + +	0.0528	0.1164	0.2817	9.35e-08	0.1509	7.421e-06	0.1185	0.2578	0.0002591	0.1186	0.2119	0.02708	0.1024	0.5424	0.0002021
rs78332132	2	127487496	A	G	intergenic	GYPC,TEX51	+ + +	0.0707	0.0597	0.3584	3.98e-07	0.03075	1.815e-07	0.06369	0.2824	0.001991	0.05543	0.5269	8.14e-05	0.04921	0.3393	0.1038
rs79820139	3	177090254	C	T	intergenic	LINC00501,LINC00578	+ + +	0.0971	0.032	0.4724	1.13e-06	0.4089	0.004181	0.02738	0.4484	0.000953	0.03769	0.646	0.0001557	0.03543	0.1897	0.4353
rs7118139	11	7584223	C	T	intronic	PPFIBP2	- - -	0.045	0.1681	-0.2166	1.52e-06	0.2534	0.0001215	0.1744	-0.1556	0.007444	0.1641	-0.3489	7.53e-05	0.1476	-0.2277	0.06469
rs13131986	4	172616495	A	C	intergenic	LINC02174,LOC441052	- - -	0.1479	0.0137	-0.705	1.88e-06	0.6428	6.796e-05	0.0119	-0.8514	3.79e-05	0.01552	-0.571	0.02767	0.01575	-0.5017	0.1787
rs34257848	6	43839528	A	G	intergenic	LINC02537,LINC01512	- - -	0.0457	0.1702	-0.2151	2.57e-06	0.007231	2.185e-06	0.175	-0.1508	0.01286	0.163	-0.2768	0.001549	0.1654	-0.3432	0.00348
rs62359534	5	65881201	T	C	intergenic	LINC02229,MAST4	- - -	0.0702	0.0603	-0.3271	3.15e-06	0.5879	0.0003143	0.06131	-0.3273	0.0003339	0.05987	-0.208	0.1293	0.05709	-0.5466	0.003447
rs114478248	3	186682756	G	T	intronic	ST6GAL1	+ + +	0.0903	0.037	0.4194	3.37e-06	0.08683	0.01878	0.03988	0.4543	8.05e-05	0.02772	0.5379	0.004445	0.03937	0.09757	0.6725
rs140194495	1	55902372	A	G	intergenic	MIR4422HG,LINC01753	- - -	0.1071	0.0266	-0.4971	3.47e-06	0.7424	0.0007235	0.02143	-0.4526	0.003729	0.03437	-0.4939	0.003084	0.01969	-0.6967	0.02959
rs60770829	5	65885997	C	A	intergenic	LINC02229,MAST4	- - -	0.0706	0.0595	-0.3274	3.47e-06	0.3702	0.0001057	0.05952	-0.3392	0.0002366	0.05987	-0.208	0.1293	0.05906	-0.4966	0.007232
rs248454	5	150579590	G	A	intronic	CCDC69	+ + +	0.0356	0.3152	0.1648	3.58e-06	0.2416	0.007487	0.3065	0.2166	4.22e-06	0.3271	0.1276	0.05587	0.3268	0.02646	0.7804
rs2842856	1	156336133	C	T	intergenic	TSACC,RHBG	+ + +	0.0352	0.4003	0.1625	3.82e-06	0.4026	0.0002383	0.4149	0.1744	0.0002445	0.3792	0.09514	0.1489	0.3878	0.2397	0.005882
rs61890214	11	7577283	G	A	intronic	PPFIBP2	- - -	0.0456	0.1641	-0.2104	3.97e-06	0.2963	0.0002156	0.1696	-0.1521	0.009873	0.163	-0.3404	0.0001317	0.1417	-0.2125	0.08771
rs62359533	5	65879866	C	T	intergenic	LINC02229,MAST4	- - -	0.0711	0.0584	-0.3271	4.26e-06	0.6598	0.0005252	0.05952	-0.3319	0.0003238	0.05876	-0.1976	0.1533	0.05315	-0.5541	0.00391
rs6861487	5	65891542	T	C	upstream	MAST4	- - -	0.0709	0.0589	-0.3256	4.34e-06	0.3702	0.0001135	0.05893	-0.3387	0.0002554	0.05987	-0.208	0.1293	0.05709	-0.4911	0.008812
rs61890234	11	7594746	G	A	intronic	PPFIBP2	- - -	0.0454	0.1657	-0.2082	4.58e-06	0.3079	0.0002726	0.1726	-0.156	0.007661	0.163	-0.3424	0.000119	0.1398	-0.1774	0.1557
rs72926753	2	177476555	T	G	intergenic	MIR1246,LINC01116	+ + +	0.1044	0.0269	0.4754	5.31e-06	0.3619	0.009964	0.0244	0.4139	0.003801	0.02993	0.3886	0.04056	0.02953	0.8435	0.001275
rs111418530	16	85505570	T	C	intergenic	MIR5093,GSE1	+ + +	0.0645	0.0757	0.2925	5.84e-06	0.629	0.0004086	0.08333	0.334	4.48e-05	0.05765	0.2055	0.1301	0.07087	0.2499	0.1373
rs5769446	22	49579141	A	G	intergenic	LINC01310,NONE	- - -	0.0644	0.0768	-0.2901	6.6e-06	0.9098	0.001146	0.07679	-0.3256	9.24e-05	0.06763	-0.2477	0.06004	0.09055	-0.2197	0.1728
rs80229533	14	100559832	T	G	intronic	EVL	+++	0.1306	0.0176	0.5817	8.39e-06	0.1223	0.0002954	0.01726	0.6065	0.0004449	0.01996	0.5734	0.01254	0.01181	0.4666	0.2563
rs117644599	14	100559607	T	C	intronic	EVL	+++	0.1331	0.0169	0.5896	9.49e-06	0.1223	0.0003409	0.01667	0.598	0.0006735	0.01885	0.6147	0.00926	0.01181	0.4666	0.2563

## Sheet: Supplementary.Table.4
Supplementary Table 4: The list of suggestively associated loci in the meta-analysis of decline of memory in females across three cohorts - Monongahela-Youghiogheny Heathy Aging Team (MYHAT) ,Monongahela Valley Independent Elders Survey (MoVIES), and Gingko Evaluation of Memory (GEM).
SNP	Chromosome	Position	A1	A2	LOC	GENE	Dir		Meta-analysis			P_Male	P_Interaction	GEM			MYHAT			MoVIES
								StdErr	MAF	Beta	P			MAF	Beta	P	MAF	Beta	P	MAF	Beta	P
rs10587831	12	53299530	C	T	intronic	KRT8	- - -	0.0536	0.2322	-0.2713	4.22e-07	0.4114	0.02771	0.03452	-0.1141	0.3633	0.2927	-0.2851	4.12e-06	0.03346	-0.6109	0.009059
rs35894427	11	20278006	A	G	intergenic	DBX1,HTATIP2	+ + +	0.0475	0.1534	0.2333	9.05e-07	0.447	0.03341	0.1548	0.1331	0.03936	0.1508	0.268	0.002608	0.1535	0.4836	2.59e-05
rs111981233	19	50016479	G	T	intronic	FCGRT	- - -	0.0624	0.0863	-0.2987	1.72e-06	0.533	0.002739	0.09345	-0.3401	3.5e-05	0.06984	-0.2567	0.03866	0.08661	-0.2191	0.1493
rs34025727	11	20287927	A	G	intergenic	DBX1,HTATIP2	+ + +	0.0544	0.1146	0.253	3.34e-06	0.5693	0.02501	0.1143	0.1683	0.02286	0.1153	0.3164	0.001816	0.1142	0.4122	0.001841
rs34254961	14	26395259	T	C	intergenic	STXBP6,NOVA1	- - -	0.092	0.0363	-0.427	3.46e-06	0.4279	0.02155	0.03036	-0.307	0.01996	0.04102	-0.5871	0.0003146	0.04331	-0.4605	0.02755
rs9812	4	114372480	T	A	UTR3	CAMK2D	- - -	0.0437	0.1848	-0.2024	3.52e-06	0.4955	0.0005736	0.1863	-0.2039	0.0004591	0.1851	-0.1187	0.155	0.1791	-0.3369	0.001881
rs72795696	16	79129419	A	G	intronic	WWOX	+ + +	0.1307	0.0179	0.6024	4.08e-06	0.3382	2.753e-05	0.01786	0.6989	7.26e-05	0.01663	0.6426	0.01111	0.01969	0.2473	0.4201
rs73226600	4	15891538	G	A	intergenic	CD38,FGFBP1	- - -	0.1136	0.0241	-0.5234	4.08e-06	0.4848	0.009002	0.02202	-0.5518	0.0005752	0.02661	-0.4794	0.01731	0.02559	-0.5219	0.05215
rs244078	20	43250722	A	G	intronic	ADA	+ + +	0.0491	0.1436	0.2262	4.17e-06	0.8824	0.0005889	0.1387	0.2477	0.0001766	0.1375	0.2076	0.03466	0.1654	0.1891	0.08857
rs56709164	19	50053790	C	T	intergenic	RCN3,NOSIP	- - -	0.0639	0.0823	-0.2915	5e-06	0.6451	0.003306	0.0881	-0.3306	7.19e-05	0.06984	-0.2597	0.04031	0.08071	-0.1958	0.2243
rs72838600	10	131539500	T	C	intronic	MGMT	+ + +	0.1356	0.0165	0.6142	5.92e-06	0.3403	0.0005834	0.01607	0.5453	0.003401	0.01663	0.9041	0.0003159	0.01772	0.334	0.3012
rs5994580	22	32908265	G	C	UTR3	SYN3	+ + +	0.042	0.2105	0.1894	6.42e-06	0.2398	7.136e-05	0.2042	0.2146	0.0001803	0.2195	0.1428	0.06452	0.2146	0.191	0.06303
rs58510262	16	79111043	C	T	intronic	WWOX	+ + +	0.0834	0.0432	0.3761	6.55e-06	0.3696	4.735e-05	0.04643	0.3742	0.0006581	0.02882	0.434	0.01605	0.04921	0.3218	0.0783
rs5998523	22	32908005	T	C	UTR3	SYN3	+ + +	0.042	0.2111	0.1886	7.14e-06	0.24	6.679e-05	0.2048	0.2131	0.0001987	0.2206	0.1424	0.06568	0.2146	0.191	0.06303
rs150849265	19	50023455	T	C	intronic	FCGRT	- - -	0.0628	0.0843	-0.2815	7.27e-06	0.6389	0.004252	0.08988	-0.3225	8.54e-05	0.06984	-0.2517	0.04291	0.08661	-0.1785	0.2543
rs13107881	4	114380213	T	C	intronic	CAMK2D	- - -	0.0441	0.1812	-0.1977	7.31e-06	0.6767	0.002115	0.1827	-0.1762	0.002757	0.1807	-0.1505	0.07443	0.1772	-0.3465	0.001392
rs73585024	8	53899745	C	T	intergenic	NPBWR1,OPRK1	- - -	0.1343	0.0169	-0.602	7.34e-06	0.957	0.005724	0.01726	-0.5088	0.004782	0.01552	-0.3761	0.1507	0.01772	-1.205	0.0001394
rs244082	20	43245191	C	T	intronic	PKIG	+ + +	0.0487	0.1462	0.2171	8.19e-06	0.8842	0.0007703	0.1411	0.2472	0.0001467	0.1397	0.2073	0.03401	0.1693	0.1422	0.1987
rs2293323	4	114377170	A	C	intronic	CAMK2D	- - -	0.044	0.1831	-0.1961	8.43e-06	0.5327	0.001251	0.1833	-0.1862	0.00155	0.1851	-0.1304	0.1211	0.1791	-0.3369	0.001881
rs17046072	4	114374813	T	C	UTR3	CAMK2D	- - -	0.0439	0.1835	-0.1949	9.09e-06	0.5111	0.001188	0.1845	-0.1875	0.001359	0.184	-0.1234	0.1428	0.1791	-0.3369	0.001881
rs61800494	1	157373905	A	G	intergenic	ETV3,FCRL5	+ + +	0.0951	0.036	0.4208	9.65e-06	0.5713	0.002516	0.03869	0.437	0.0003695	0.0255	0.5845	0.004589	0.03937	0.1791	0.416
rs56189376	8	680851	T	C	intronic	ERICH1	+ + +	0.0371	0.3174	0.1639	9.89e-06	0.3159	8.011e-05	0.3226	0.2061	2.96e-05	0.3171	0.06331	0.3715	0.2992	0.1866	0.04443

## Sheet: Supplementary.Table.5
Supplementary Table 5: The list of suggestively associated loci in the meta-analysis of decline of language in females across three cohorts - Monongahela-Youghiogheny Heathy Aging Team (MYHAT) ,Monongahela Valley Independent Elders Survey (MoVIES) and Gingko Evaluation of Memory (GEM).
SNP	Chromosome	Position	A1	A2	LOC	GENE	Dir	StdErr	Meta-analysis			P_Male	P_Interaction	GEM			MYHAT			MoVIES
									MAF	Beta	P			MAF	Beta	P	MAF	Beta	P	MAF	Beta	P
rs13001517	2	75464337	A	C	intergenic	TACR1,EVA1A	+ + +	0.0368	0.3151	0.1738	2.26e-06	0.6676	0.0002668	0.3321	0.1844	0.0001758	0.2849	0.228	0.0008879	0.3091	0.02608	0.7859
rs116118780	2	164479135	A	G	intronic	FIGN	- - -	0.1046	0.0279	-0.4945	2.3e-06	0.8573	0.0003306	0.02917	-0.4579	0.0009157	0.02772	-0.7273	0.0001221	0.02165	-0.04451	0.8864
rs118164920	20	35112251	G	A	intronic	DLGAP4	+ + -	0.0857	0.0419	0.4039	2.45e-06	0.5826	0.005161	0.04226	0.4237	0.0001813	0.04545	0.5123	0.0006782	0.02756	-0.08216	0.7663
rs35221233	10	83047287	A	G	intergenic	LINC02655,NRG3	+ + +	0.1422	0.0147	0.6648	2.95e-06	0.466	3.381e-05	0.01369	0.5955	0.002673	0.01663	0.5099	0.03647	0.01378	1.285	0.0007385
rs116969541	15	97148286	T	G	intergenic	NR2F2,SPATA8-AS1	+ + +	0.0904	0.0383	0.4217	3.11e-06	0.484	0.003731	0.04167	0.5687	7.87e-07	0.03548	0.1755	0.3013	0.02362	0.1766	0.5548
rs117745783	20	35186461	C	T	ncRNA_intronic	DLGAP4-AS1	+ + -	0.0891	0.0391	0.4155	3.14e-06	0.6681	0.007568	0.0375	0.4224	0.0004672	0.04545	0.5481	0.0002758	0.02559	-0.1055	0.7123
rs2072557	2	75454927	C	T	intergenic	TACR1,EVA1A	+ + +	0.0355	0.3711	0.1648	3.38e-06	0.7126	0.003094	0.3839	0.162	0.0006765	0.3437	0.1973	0.002521	0.378	0.1096	0.2388
rs11016242	10	130236652	C	T	intergenic	LINC01163,LINC02667	- - -	0.0356	0.3982	-0.1654	3.46e-06	0.0632	6.803e-06	0.3946	-0.1364	0.005353	0.3969	-0.2036	0.001353	0.4134	-0.1876	0.04139
rs3822828	5	133910941	T	C	intronic	JADE2	- - -	0.0459	0.1596	-0.2125	3.65e-06	0.6611	0.0002915	0.1732	-0.1903	0.001298	0.1441	-0.2774	0.001252	0.124	-0.1648	0.2392
rs3001080	1	163434750	G	T	intergenic	LOC100422212,PBX1	+ + -	0.036	0.3284	0.1655	4.22e-06	0.3928	0.00356	0.3399	0.2087	1.56e-05	0.3071	0.1691	0.01144	0.3268	-0.004082	0.965
rs76686034	22	46262898	T	G	intergenic	ATXN10,WNT7B	+ + +	0.065	0.073	0.2977	4.62e-06	0.3984	0.0003979	0.0756	0.2015	0.02118	0.07095	0.3597	0.002373	0.06693	0.5401	0.001872
rs150630749	4	14406423	T	G	intergenic	LINC01085,LINC00504	+ + +	0.1267	0.019	0.5801	4.67e-06	0.2597	6.831e-05	0.01726	0.5205	0.00344	0.01774	0.6622	0.004782	0.02559	0.6124	0.03233
rs55918022	5	133925629	C	T	intergenic	JADE2,SAR1B	- - -	0.0461	0.158	-0.211	4.78e-06	0.6065	0.0002819	0.172	-0.1871	0.001655	0.1419	-0.2819	0.001103	0.122	-0.1564	0.2666
rs116979051	20	35239538	A	G	intronic	RAB5IF,TGIF2-RAB5IF	+ + -	0.112	0.0255	0.5115	4.96e-06	0.9941	0.01243	0.02321	0.4743	0.00205	0.03104	0.7262	5.32e-05	0.01181	-0.3714	0.37
rs12691760	2	148413305	T	C	intergenic	PABPC1P2,ACVR2A	- - +	0.0343	0.416	-0.1565	5.08e-06	0.5615	0.004108	0.4226	-0.2111	4.2e-06	0.4268	-0.1767	0.005327	0.3661	0.1083	0.2396
rs11704955	22	46261687	G	A	intergenic	ATXN10,WNT7B	+ + +	0.0622	0.0789	0.2834	5.28e-06	0.4437	0.0006781	0.08095	0.1906	0.02406	0.07871	0.3242	0.00336	0.07087	0.5565	0.001048
rs4428073	20	35046336	T	C	intronic	DLGAP4	+ + -	0.0827	0.0428	0.3752	5.76e-06	0.3161	0.01503	0.03988	0.4302	0.0001705	0.04989	0.4674	0.0009302	0.03543	-0.106	0.6488
rs7736374	5	134153868	T	C	intronic	DDX46	- - -	0.0465	0.1564	-0.2102	6.06e-06	0.5073	0.0001846	0.1673	-0.177	0.003167	0.1452	-0.313	0.0003352	0.126	-0.1259	0.3671
rs117981648	20	35181408	T	C	ncRNA_intronic	DLGAP4-AS1	+ + -	0.0886	0.0397	0.4	6.3e-06	0.6697	0.008973	0.0375	0.4224	0.0004672	0.04656	0.5056	0.0007091	0.02756	-0.08216	0.7663
rs6909264	6	21987116	C	A	ncRNA_intronic	CASC15	+ + +	0.0397	0.2459	0.1785	6.99e-06	0.335	0.0001408	0.2518	0.1844	0.0005312	0.2273	0.2088	0.004722	0.2598	0.09733	0.3453
rs1980059	8	108521027	G	A	intergenic	ANGPT1,RSPO2	+ + +	0.0345	0.4617	0.1546	7.46e-06	0.8714	0.002306	0.4476	0.112	0.01703	0.4723	0.1975	0.001744	0.4902	0.22	0.01221
rs13153737	5	133980769	C	A	intergenic	SAR1B,SEC24A	- - -	0.0454	0.1568	-0.2027	7.83e-06	0.6463	0.0005345	0.1673	-0.1724	0.003938	0.1497	-0.2752	0.0006405	0.1201	-0.1486	0.2938
rs143736946	14	62671290	A	G	intergenic	LINC00644,KCNH5	- - -	0.0822	0.0466	-0.3666	8.18e-06	0.4361	0.0006093	0.05	-0.4001	0.0001545	0.04213	-0.1677	0.2875	0.03937	-0.6428	0.007008
rs13409094	2	11262228	C	T	ncRNA_intronic	FLJ33534	+ + +	0.0337	0.4667	0.1503	8.33e-06	0.1005	0.04412	0.4595	0.1651	0.0002648	0.4712	0.1364	0.02681	0.4862	0.121	0.1804
rs10174513	2	148400418	G	A	intergenic	PABPC1P2,ACVR2A	- - +	0.0349	0.3639	-0.1552	8.7e-06	0.8147	0.00225	0.3714	-0.1938	2.86e-05	0.3747	-0.1902	0.003395	0.3091	0.08239	0.3842
rs17381738	20	44836776	C	G	intronic	CDH22	- - -	0.0859	0.0414	-0.3816	8.82e-06	0.5998	0.009651	0.04107	-0.3314	0.005107	0.04435	-0.3721	0.01263	0.03543	-0.5952	0.01023
rs993048	15	69179625	T	C	intergenic	ANP32A,NOX5	- - -	0.0353	0.3928	-0.1565	9.04e-06	0.2841	0.000164	0.4006	-0.1719	0.0003307	0.3891	-0.1303	0.04187	0.372	-0.1533	0.09257
rs10929722	2	11258924	C	T	ncRNA_intronic	FLJ33534	+ + +	0.0339	0.4554	0.1504	9.15e-06	0.3162	0.01972	0.4452	0.162	0.000394	0.4612	0.1541	0.0125	0.4823	0.09749	0.2766
rs10492153	12	14891740	T	C	intergenic	GUCY2C,HIST4H4	- - -	0.1064	0.0281	-0.4718	9.25e-06	0.1871	0.000427	0.0256	-0.4784	0.001123	0.03437	-0.5307	0.002357	0.01772	-0.2106	0.5365
rs112479103	19	53556710	C	A	intergenic	ERVV-2,ZNF160	+ + +	0.0461	0.1629	0.2036	9.96e-06	0.08439	0.06327	0.1625	0.2033	0.00103	0.1585	0.2469	0.003753	0.1732	0.1194	0.3188
rs6888512	5	134248792	A	T	intronic	PCBD2	- - -	0.0471	0.1529	-0.208	9.98e-06	0.385	0.0001728	0.1649	-0.1664	0.006325	0.1408	-0.3011	0.0006625	0.1201	-0.1936	0.1647

## Sheet: Supplementary.Table.6
Supplementary Table 6: The list of suggestively associated loci in the meta-analysis of decline of visuospatial function in females across three cohorts - Monongahela-Youghiogheny Heathy Aging Team (MYHAT), Monongahela Valley Independent Elders Survey (MoVIES) and Gingko Evaluation of Memory (GEM).
SNP	Chr	Position	A1	A2	LOC	GENE	Direction	StdErr	Meta-analysis			P_Male	P_Interaction	GEM			MYHAT			MoVIES
									MAF	Beta	P			MAF_GEM	BETA_GEM	P_GEM	MAF_MY	BETA_MY	P_MY	MAF	BETA	P
rs145743542	6	142836854	G	C	intergenic	ADGRG6,LOC153910	+ + +	0.1348	0.0168	0.6412	1.97e-06	0.9	0.0006966	0.01607	0.6548	0.0002185	0.0133	0.7302	0.01678	0.02165	0.5277	0.06525
rs17777279	20	5246614	C	A	intergenic	CDS2,PROKR2	- - -	0.0478	0.1466	-0.2262	2.17e-06	0.009061	7.934e-08	0.1446	-0.3033	3.27e-06	0.1497	-0.178	0.0461	0.1476	-0.06447	0.5764
rs12948516	17	75548253	A	G	ncRNA_intronic	LOC100507351	- - -	0.0871	0.0402	-0.411	2.39e-06	0.5652	0.0008846	0.03095	-0.3995	0.002083	0.05322	-0.4314	0.002319	0.03543	-0.3952	0.06541
rs6085055	20	5246174	T	C	intergenic	CDS2,PROKR2	- - -	0.0475	0.149	-0.2195	3.79e-06	0.007577	1.148e-07	0.1452	-0.2883	9.57e-06	0.1497	-0.178	0.0461	0.1594	-0.08134	0.4671
rs115874142	5	122848024	T	C	UTR5	CSNK1G3	- - -	0.133	0.0169	-0.6057	5.28e-06	0.3223	0.0001247	0.01548	-0.4624	0.01052	0.02106	-0.8749	9.09e-05	0.009843	-0.4039	0.342
rs2744104	6	22317409	G	C	intergenic	PRL,HDGFL1	- - +	0.111	0.0235	-0.5047	5.41e-06	0.5461	0.0003158	0.0244	-0.6643	4.91e-06	0.02439	-0.4342	0.0311	0.01575	0.1566	0.6421
rs6495888	15	37308266	A	C	intronic	MEIS2	+ + +	0.0329	0.4783	0.1497	5.43e-06	0.5251	0.0004041	0.456	0.1314	0.002783	0.5	0.1345	0.03313	0.5177	0.2365	0.003741
rs2016962	11	1340016	C	G	intergenic	TOLLIP-AS1,BRSK2	- - -	0.0937	0.0332	-0.4251	5.66e-06	0.5522	0.0007224	0.03095	-0.3796	0.003803	0.03437	-0.5504	0.001137	0.0374	-0.3376	0.1276
rs62292695	4	6629006	C	T	intergenic	MAN2B2,MRFAP1	- - -	0.0744	0.0561	-0.3358	6.48e-06	0.5264	0.008415	0.06071	-0.3758	6.44e-05	0.04656	-0.2443	0.1186	0.05118	-0.3053	0.1206
rs188674567	7	49162229	A	T	intergenic	CDC14C,VWC2	- - -	0.1196	0.0202	-0.5388	6.65e-06	0.3029	0.02649	0.02143	-0.5665	0.0002405	0.01885	-0.4626	0.05263	0.01772	-0.5563	0.07715
rs2392445	7	36547667	A	G	intergenic	ANLN,AOAH	- - -	0.0484	0.1362	-0.2175	6.89e-06	0.7625	0.005923	0.1244	-0.1367	0.04507	0.1375	-0.3194	0.000368	0.1634	-0.2679	0.01303
rs6989455	8	79051367	T	C	intergenic	LOC102724874,PKIA	- - -	0.0325	0.4719	-0.1462	6.99e-06	0.1813	0.02781	0.4792	-0.1688	9.37e-05	0.4545	-0.1222	0.04841	0.4764	-0.1059	0.2022
rs13274306	8	79067973	C	T	intergenic	LOC102724874,PKIA	- - -	0.04	0.2183	-0.1789	7.72e-06	0.1825	0.03271	0.2208	-0.1873	0.000403	0.2073	-0.1758	0.02276	0.2283	-0.154	0.1277
rs7531015	1	90473851	G	T	intronic	ZNF326	+ + +	0.0387	0.2457	0.1727	7.98e-06	0.8868	0.001723	0.2423	0.1923	0.000248	0.2727	0.1663	0.01785	0.2028	0.1148	0.2503
rs75763773	11	23449737	C	T	intergenic	MIR8054,LUZP2	- - -	0.0649	0.0697	-0.2895	8.23e-06	0.7253	0.005116	0.06488	-0.2986	0.0008528	0.08093	-0.355	0.001426	0.05906	-0.07811	0.6655
rs77073147	11	23438616	C	T	intergenic	CCDC179,MIR8054	- - -	0.0645	0.0707	-0.2874	8.43e-06	0.7503	0.005391	0.06607	-0.281	0.001571	0.08204	-0.3746	0.0007117	0.05906	-0.07811	0.6655
rs147991209	3	56948451	G	A	intronic	ARHGEF3	+ + +	0.1535	0.0123	0.6824	8.7e-06	0.2559	0.001291	0.01071	0.6297	0.006113	0.0133	0.9115	0.0009452	0.01378	0.4805	0.126
rs2365724	12	74731914	T	C	intergenic	LOC100507377,ATXN7L3B	+ + +	0.035	0.3553	0.1553	9.28e-06	0.4341	0.01222	0.3667	0.202	1.24e-05	0.3481	0.1387	0.03902	0.3248	0.005385	0.9526
rs16960775	16	59044591	C	T	intergenic	GOT2,APOOP5	+ + +	0.0508	0.1229	0.2247	9.66e-06	0.4291	0.01009	0.1167	0.2654	0.0001477	0.1231	0.1567	0.1022	0.1398	0.2124	0.06978
rs6076799	20	5241611	A	G	intergenic	CDS2,PROKR2	- - -	0.0476	0.148	-0.2104	9.68e-06	0.001826	4.225e-08	0.144	-0.2857	1.22e-05	0.1519	-0.1626	0.06697	0.1535	-0.06286	0.5768
rs1147857	6	148841752	C	T	intronic	SASH1	+ + +	0.0325	0.496	0.1437	9.73e-06	0.06816	2.72e-06	0.4946	0.1421	0.001174	0.4911	0.07473	0.2166	0.5098	0.2733	0.0008585

## Sheet: Supplementary.Table.7
Supplementary Table 7: The list of suggestively associated loci in the meta-analysis of decline of global function in females across three cohorts - Monongahela-Youghiogheny Heathy Aging Team (MYHAT) ,Monongahela Valley Independent Elders Survey (MoVIES) and Gingko Evaluation of Memory (GEM).
									Meta-analysis					GEM			MYHAT			MoVIES
SNP	Chromosome	Position	A1	A2	LOC	GENE	Dir	StdErr	MAF	Beta	P	P_Male	P_Interaction	MAF	Beta	P	MAF	Beta	P	MAF	Beta	P
rs146166019	6	140930303	T	G	intergenic	MIR3668,MIR4465	+ + +	0.1282	0.0194	0.6417	5.57e-07	0.006474	6.575e-08	0.01964	0.7044	2.63e-05	0.02106	0.5528	0.02021	0.01378	0.5456	0.1434
rs66617289	4	189000898	A	C	intergenic	ZFP42,TRIML2	+ + +	0.05	0.1435	0.2398	1.64e-06	0.2762	0.009962	0.1446	0.2222	0.0009234	0.1375	0.3055	0.001496	0.1496	0.1924	0.1145
rs146286779	4	84021261	T	C	intronic	PLAC8	- - -	0.1021	0.0298	-0.488	1.75e-06	0.3921	0.005137	0.02976	-0.5893	2.14e-05	0.03215	-0.2579	0.1447	0.02362	-0.6602	0.02511
rs1980059	8	108521027	G	A	intergenic	ANGPT1,RSPO2	+ + +	0.0352	0.4616	0.1679	1.81e-06	0.3716	0.0001054	0.4476	0.1471	0.001874	0.4723	0.2417	0.0003501	0.4902	0.118	0.1648
rs144889383	6	141018622	A	C	intergenic	MIR4465,NMBR	+ + +	0.1318	0.0182	0.6227	2.32e-06	0.002602	6.895e-08	0.01786	0.6208	0.0004098	0.01996	0.6108	0.01253	0.01575	0.6545	0.06133
rs78322663	3	180743702	G	A	intergenic	DNAJC19,SOX2-OT	- - -	0.0879	0.0416	-0.4123	2.7e-06	0.4662	0.0001405	0.0375	-0.4292	0.0004108	0.04545	-0.3923	0.01554	0.04724	-0.3951	0.05702
rs13257142	8	108499883	G	A	intronic	ANGPT1	- - -	0.0349	0.4967	-0.1615	3.63e-06	0.1237	1.7e-05	0.5071	-0.147	0.001726	0.4911	-0.2543	0.000164	0.4724	-0.06452	0.4379
rs146245798	6	141270990	T	C	intergenic	MIR4465,NMBR	+ + +	0.1353	0.0172	0.6252	3.84e-06	0.04001	3.528e-06	0.01726	0.6601	0.000216	0.01774	0.4948	0.05777	0.01575	0.7224	0.03827
rs112676855	5	31718953	A	G	intronic	PDZD2	+ + +	0.0782	0.0542	0.3605	3.98e-06	0.3459	6.683e-05	0.04702	0.4566	5.06e-05	0.05654	0.2218	0.1207	0.06693	0.3353	0.04622
rs62289565	3	180729431	A	G	intergenic	DNAJC19,SOX2-OT	- - -	0.094	0.0356	-0.4334	4.04e-06	0.4054	9.883e-05	0.03452	-0.5005	7.16e-05	0.03548	-0.2878	0.1151	0.03937	-0.4375	0.05258
rs1609801	9	13974667	C	T	intergenic	LINC00583,NFIB	+ + +	0.0659	0.0743	0.3031	4.2e-06	0.2726	9.422e-05	0.07381	0.2915	0.0007068	0.06984	0.3171	0.01667	0.08268	0.3238	0.04774
rs196305	10	121377463	C	G	intergenic	TIAL1,BAG3	+ + -	0.046	0.1732	0.2109	4.64e-06	0.6795	0.0003252	0.1637	0.2409	0.0001149	0.1774	0.2994	0.0004222	0.1988	-0.06334	0.5864
rs62291398	3	180604183	T	C	intergenic	LOC101928882,FXR1	- - -	0.0901	0.0385	-0.4124	4.76e-06	0.6452	0.0002169	0.03929	-0.3852	0.00103	0.03437	-0.3432	0.06302	0.04134	-0.6072	0.006052
rs150650672	6	140371836	G	A	ncRNA_intronic	LOC100507477	+ + +	0.1286	0.0198	0.5854	5.28e-06	0.00819	4.651e-07	0.01845	0.5492	0.001496	0.02439	0.6569	0.002866	0.01181	0.5435	0.1761
rs28727901	4	150846081	T	C	intergenic	IQCM,DCLK2	+ + +	0.038	0.2912	0.1726	5.49e-06	0.5644	0.002625	0.3006	0.2081	4.58e-05	0.2938	0.1591	0.02619	0.2539	0.07234	0.4442
rs2387154	6	96751756	A	G	intergenic	FUT9,UFL1	- - -	0.041	0.2319	-0.1855	5.95e-06	0.8365	0.002855	0.2268	-0.2	0.0002783	0.2384	-0.1575	0.04573	0.2382	-0.182	0.06566
rs116965164	6	140705568	G	A	intergenic	MIR3668,MIR4465	+ + +	0.1297	0.0194	0.5866	6.09e-06	0.00706	4.462e-07	0.01845	0.5492	0.001496	0.02328	0.6643	0.003289	0.01181	0.5435	0.1761
rs196312	10	121382723	A	G	intergenic	TIAL1,BAG3	+ + -	0.0463	0.1692	0.2093	6.27e-06	0.684	0.0003679	0.1607	0.2404	0.0001262	0.1718	0.2884	0.0007301	0.1949	-0.05633	0.6339
rs35894427	11	20278006	A	G	intergenic	DBX1,HTATIP2	+ + +	0.0481	0.1535	0.2166	6.66e-06	0.287	0.04858	0.1548	0.1436	0.0258	0.1508	0.2307	0.01209	0.1535	0.4385	0.0002305
rs592060	1	21050958	C	T	exonic	SH2D5	+ + +	0.0406	0.2421	0.1817	7.75e-06	0.2404	0.02282	0.244	0.1763	0.001012	0.245	0.1854	0.01855	0.2303	0.1957	0.05788
rs118166695	6	140331445	A	G	ncRNA_intronic	LOC100507477	+ + +	0.1307	0.019	0.584	7.91e-06	0.00706	5.341e-07	0.01786	0.5518	0.001684	0.02328	0.65	0.00394	0.01181	0.5435	0.1761
rs35626761	9	13995499	A	G	intergenic	LINC00583,NFIB	+ + +	0.0692	0.0641	0.3088	8.07e-06	0.5736	0.0005901	0.06548	0.2865	0.00126	0.05876	0.3626	0.01023	0.06693	0.3135	0.07973
rs2294188	1	34887228	A	G	intergenic	C1orf94,MIR552	+ + +	0.0346	0.4866	0.1542	8.4e-06	0.5937	0.0005684	0.4958	0.1562	0.0005619	0.4667	0.07816	0.2513	0.4843	0.2726	0.002085
rs13299707	9	19205682	A	T	intergenic	PLIN2,DENND4C	- - -	0.0373	0.3161	-0.1664	8.42e-06	0.3671	0.01133	0.3155	-0.1643	0.0007682	0.3171	-0.2011	0.006576	0.3169	-0.1174	0.2137
rs147113506	6	140759062	C	T	intergenic	MIR3668,MIR4465	+ + +	0.1286	0.0196	0.5727	8.42e-06	0.006141	4.333e-07	0.01964	0.5459	0.001146	0.02217	0.6338	0.006309	0.01181	0.5435	0.1761
rs9348953	6	11710405	G	A	intergenic	TMEM170B,ADTRP	- - -	0.0459	0.1746	-0.2044	8.56e-06	0.464	0.0001123	0.175	-0.2562	2.57e-05	0.184	-0.1561	0.07252	0.1555	-0.09245	0.4393
rs10587831	12	53299530	C	T	intronic	KRT8	- - -	0.0552	0.2286	-0.2447	9.26e-06	0.4827	0.05573	0.03452	-0.01494	0.9048	0.2927	-0.279	1.35e-05	0.03346	-0.6093	0.01165
rs1113890	4	150784347	G	A	intergenic	IQCM,DCLK2	+ + +	0.0376	0.3085	0.1666	9.63e-06	0.835	0.0008256	0.3143	0.134	0.007175	0.2993	0.1773	0.01622	0.3031	0.2622	0.004709
rs2153203	1	236926873	A	G	UTR3	ACTN2	- - -	0.0861	0.0413	-0.3806	9.75e-06	0.5094	0.02177	0.03929	-0.3092	0.008425	0.0388	-0.4163	0.01078	0.05118	-0.5382	0.007866

## Sheet: Supplementary.Table.8
Supplementary Table 8: The list of suggestively associated loci in the meta-analysis of decline of attention in males across three cohorts - Monongahela-Youghiogheny Heathy Aging Team (MYHAT), Monongahela Valley Independent Elders Survey (MoVIES), and Gingko Evaluation of Memory Gingko Evaluation of Memory (GEM).
									Meta-analysis			P_Female	P_Interaction	GEM			MYHAT			MoVIES
SNP	Chromosome	Position	A1	A2	LOC	GENE	Dir	StdErr	MAF	Beta	P			MAF	Beta	P	MAF	Beta	P	MAF	Beta	P
rs6489867	12	113363550	C	T	intronic	OAS1	+ + -	0.0352	0.3853	0.1674	1.99e-06	0.847	0.00852	0.39	0.2	1.07e-06	0.39	0.17	0.0255	0.38	-0.21	0.116
rs1154970	12	113370427	A	C	UTR3	OAS1	+ + -	0.0353	0.3836	0.1653	2.77e-06	0.904	0.0075	0.38	0.2	2.92e-06	0.39	0.19	0.0133	0.38	-0.21	0.115
rs9747888	17	48837335	T	A	intergenic	LUC7L3,ANKRD40CL	- - -	0.0447	0.1789	-0.2065	3.79e-06	0.0414	0.0407	0.17	-0.18	0.000864	0.2	-0.23	0.0157	0.17	-0.37	0.018
rs1859330	12	113376388	G	A	exonic	OAS3	+ + -	0.0353	0.3816	0.1629	3.91e-06	0.875	0.00871	0.38	0.19	3.97e-06	0.39	0.19	0.0168	0.37	-0.2	0.125
rs73205248	12	113415796	A	G	upstream	OAS2	+ + +	0.0653	0.0736	0.3013	4e-06	0.238	0.000218	0.08	0.35	5.41e-06	0.07	0.18	0.188	0.04	0.14	0.676
rs17678938	8	93582687	T	C	ncRNA_intronic	LOC102724710	+ + +	0.0607	0.0851	0.2798	4.11e-06	0.462	0.0003	0.09	0.32	1.07e-05	0.08	0.13	0.301	0.05	0.45	0.0935
rs9553188	13	24695102	G	T	intronic	SPATA13	+ + +	0.0682	0.0703	0.3137	4.17e-06	0.404	0.0114	0.07	0.31	0.000114	0.05	0.37	0.0259	0.1	0.25	0.229
rs265047	4	96373680	G	A	intronic	UNC5C	+ + +	0.062	0.0817	0.2848	4.32e-06	0.406	9.87e-05	0.09	0.29	6.38e-05	0.07	0.23	0.0943	0.04	0.49	0.0878
rs2308966	4	180912177	C	T	intergenic	LINC01098,LINC00290	+ + +	0.0379	0.2701	0.1742	4.33e-06	0.994	0.00155	0.28	0.17	0.00014	0.26	0.2	0.0112	0.25	0.1	0.477
rs9551064	13	24696508	T	C	intronic	SPATA13	+ + +	0.0683	0.0689	0.3117	5.04e-06	0.537	0.00728	0.07	0.3	0.000156	0.05	0.38	0.0257	0.1	0.27	0.2
rs4770594	13	24696820	A	G	intronic	SPATA13	+ + +	0.0684	0.0686	0.3113	5.41e-06	0.488	0.0083	0.07	0.3	0.000167	0.05	0.38	0.0257	0.1	0.27	0.2
rs4733224	8	30967369	C	T	intronic	WRN	- - -	0.0352	0.358	-0.1597	5.71e-06	0.956	0.00276	0.36	-0.19	8.23e-06	0.36	-0.07	0.366	0.35	-0.18	0.185
rs62061891	17	48871965	G	A	intergenic	MIR8059,WFIKKN2	- - -	0.0466	0.1638	-0.211	5.86e-06	0.00339	0.248	0.16	-0.18	0.000974	0.18	-0.33	0.000988	0.15	-0.12	0.476
rs11727206	4	40305142	A	G	intergenic	RHOH,LINC02265	- - -	0.0344	0.4127	-0.1557	5.87e-06	0.867	0.00575	0.41	-0.16	0.000174	0.42	-0.19	0.00613	0.42	-0.02	0.87
rs118180952	16	3132212	G	A	intergenic	IL32,ZSCAN10	- - -	0.1236	0.0197	-0.5601	5.88e-06	0.0589	8.69e-06	0.02	-0.42	0.00466	0.02	-0.85	0.000537	0.01	-1.32	0.0509
rs1461802	3	28819123	C	T	intergenic	LINC00693,RBMS3-AS3	- - -	0.0339	0.4855	-0.1534	6.01e-06	0.38	0.000645	0.47	-0.15	0.000219	0.51	-0.16	0.0217	0.53	-0.16	0.226
rs4770592	13	24696665	C	T	intronic	SPATA13	+ + +	0.0677	0.0706	0.3063	6.02e-06	0.512	0.00941	0.07	0.3	0.000163	0.05	0.37	0.0259	0.1	0.25	0.229
rs34837306	17	48890233	T	C	intergenic	MIR8059,WFIKKN2	- - -	0.0468	0.1599	-0.212	6.06e-06	0.00301	0.272	0.16	-0.19	0.000911	0.17	-0.35	0.000485	0.14	-0.05	0.762
rs963422	17	48880345	A	C	intergenic	MIR8059,WFIKKN2	- - -	0.0454	0.1734	-0.205	6.17e-06	0.0131	0.148	0.17	-0.19	0.000585	0.18	-0.3	0.00187	0.16	-0.09	0.561
rs147785228	14	40395582	C	G	intergenic	FBXO33,LINC02315	- - -	0.1222	0.02	-0.5486	7.1e-06	0.712	0.000523	0.02	-0.51	0.0008	0.02	-0.92	0.000422	0.03	-0.09	0.797
rs2045944	13	81749145	C	T	intergenic	LINC00377,LINC00564	+ + +	0.0541	0.1119	0.243	7.16e-06	0.184	0.0794	0.12	0.25	7.2e-05	0.11	0.2	0.0915	0.09	0.28	0.202
rs7702845	5	13756934	C	T	intronic	DNAH5	- - -	0.0337	0.4659	-0.1511	7.42e-06	0.615	0.00543	0.46	-0.16	5.69e-05	0.49	-0.05	0.474	0.45	-0.33	0.00744
rs11730776	4	40647197	A	G	intergenic	RBM47,NSUN7	- - -	0.0469	0.1567	-0.2093	8.06e-06	0.594	0.00487	0.16	-0.14	0.0134	0.16	-0.32	0.000646	0.15	-0.4	0.0152
rs1541977	4	40862864	A	T	intronic	APBB2	+ + +	0.0342	0.475	0.1524	8.15e-06	0.137	0.03	0.48	0.15	0.000399	0.48	0.08	0.245	0.46	0.38	0.00133
rs141813394	6	276892	A	G	intergenic	LOC285766,DUSP22	- - -	0.1415	0.0166	-0.6298	8.49e-06	1	0.00166	0.01	-0.63	0.000864	0.02	-0.39	0.107	0.02	-1.52	0.00138
rs114242305	6	254865	T	C	intergenic	LOC285766,DUSP22	- - -	0.1304	0.0192	-0.5805	8.53e-06	0.594	0.0064	0.02	-0.61	0.00033	0.03	-0.3	0.182	0.02	-1.52	0.00138
rs41274959	9	103068966	A	G	intronic	TEX10	- - -	0.0881	0.0385	-0.3917	8.65e-06	0.786	0.00328	0.04	-0.27	0.011	0.03	-0.84	3.35e-05	0.05	-0.39	0.161
rs4798752	18	9033798	T	G	intergenic	MTCL1,NDUFV2	- - -	0.0364	0.3389	-0.1619	8.8e-06	0.262	0.0402	0.34	-0.18	5.55e-05	0.33	-0.16	0.0305	0.36	-0.02	0.912
rs11731817	4	40653914	C	G	intergenic	RBM47,NSUN7	- - -	0.0471	0.1554	-0.2091	9.06e-06	0.644	0.00446	0.16	-0.14	0.0145	0.15	-0.33	0.000621	0.15	-0.4	0.0152
rs3826759	19	14505739	C	G	intronic	ADGRE5	+ + +	0.0488	0.1387	0.2162	9.45e-06	0.466	0.0225	0.13	0.23	0.000204	0.17	0.23	0.0118	0.13	0.07	0.663
rs9553189	13	24698806	C	T	intronic	SPATA13	+ + +	0.0671	0.0712	0.2971	9.53e-06	0.491	0.0125	0.07	0.29	0.000244	0.05	0.36	0.028	0.1	0.25	0.229
rs10088269	8	124617635	A	C	intergenic	FBXO32,KLHL38	- - -	0.0429	0.2017	-0.1898	9.79e-06	0.73	0.00352	0.21	-0.2	6.67e-05	0.19	-0.17	0.0669	0.21	-0.12	0.455
rs265053	4	96372237	T	C	intronic	UNC5C	+ + +	0.0632	0.0789	0.2793	9.82e-06	0.456	0.000229	0.08	0.27	0.000165	0.07	0.25	0.0782	0.04	0.49	0.1
rs10267186	7	158276677	A	T	intronic	PTPRN2	+ + +	0.0358	0.3763	0.1582	9.86e-06	0.0919	9.04e-06	0.39	0.17	5.53e-05	0.35	0.09	0.23	0.36	0.21	0.0984
rs57142533	5	103518015	T	C	intergenic	NUDT12,RAB9BP1	- - -	0.0494	0.1334	-0.2181	9.97e-06	0.854	0.00493	0.13	-0.2	0.000712	0.13	-0.22	0.0308	0.16	-0.32	0.0544

## Sheet: Supplementary.Table.9
Supplementary Table 9: The list of suggestively associated loci in the meta-analysis of decline of executive function in males across three cohorts - Monongahela-Youghiogheny Heathy Aging Team (MYHAT), Monongahela Valley Independent Elders Survey (MoVIES), and Gingko Evaluation of Memory (GEM).
									Meta-analysis					GEM			MYHAT			MoVIES
SNP	Chromosome	Position	A1	A2	LOC	GENE	Dir	StdErr	MAF	Beta	P	P_Female	P_Interaction	MAF	BETA	P	MAF_MY	BETA_MY	P_MY	MAF_MO	BETA_Mo	P_MO
rs7580515	2	157558583	G	A	intergenic	GPD2,GALNT5	+ + +	0.0344	0.49	0.1696	8.12e-07	0.1431	4.19e-06	0.4887	0.1779	1.57e-05	0.4813	0.06171	0.4211	0.5161	0.3248	0.003048
rs62351073	5	33488800	A	G	intergenic	TARS,ADAMTS12	+ + +	0.0541	0.1107	0.2614	1.38e-06	0.6872	0.0001639	0.1044	0.2881	1.27e-05	0.1327	0.1512	0.16	0.09274	0.3935	0.05004
rs9961374	18	60764881	C	G	intergenic	PHLPP1,BCL2	- - -	0.0402	0.2263	-0.1919	1.83e-06	0.4532	0.004242	0.225	-0.1792	0.0001938	0.2347	-0.2454	0.005774	0.2177	-0.1694	0.198
rs11100114	4	158464551	A	T	intergenic	GRIA2,LINC02433	+ - +	0.0491	0.1339	0.233	2.08e-06	0.4973	0.0003787	0.1342	0.2487	1.79e-05	0.1003	-0.001608	0.9895	0.1774	0.4552	0.001646
rs79547123	9	122471237	G	A	intergenic	BRINP1,LINC01613	- - -	0.1109	0.0247	-0.5254	2.18e-06	0.6128	0.0001822	0.02316	-0.4539	0.0009479	0.02891	-0.6718	0.002374	0.02419	-0.627	0.08495
rs13095374	3	137906532	G	A	intronic	ARMC8	+ + -	0.0609	0.0883	0.2857	2.7e-06	0.9011	0.0006169	0.09357	0.3036	1.17e-05	0.07483	0.3084	0.03924	0.05645	-0.0172	0.9455
rs62248296	3	68324177	G	A	intronic	TAFA1	- - +	0.0427	0.1907	-0.1999	2.79e-06	0.9506	0.001924	0.1961	-0.2166	1.4e-05	0.1752	-0.2455	0.01462	0.1774	0.04226	0.7726
rs62331380	4	158465376	C	T	intergenic	GRIA2,LINC02433	+ + +	0.0487	0.1365	0.2282	2.84e-06	0.4328	0.0003045	0.1375	0.232	5.35e-05	0.102	0.04506	0.71	0.1774	0.4552	0.001646
rs11608405	12	22394320	G	A	intronic	ST8SIA1	+ + +	0.0353	0.4421	0.1652	2.93e-06	0.8744	0.0002968	0.4442	0.1815	1.47e-05	0.4422	0.1469	0.05883	0.4234	0.06634	0.5949
rs488703	13	113770876	A	G	intronic	F7	+ + +	0.0528	0.1189	0.2467	2.94e-06	0.719	0.0004058	0.1148	0.2408	0.0001798	0.1224	0.3053	0.007357	0.1371	0.1679	0.2917
rs57553744	4	158457649	G	T	intergenic	GRIA2,LINC02433	+ + +	0.0622	0.0809	0.2892	3.3e-06	0.1765	3.63e-05	0.0775	0.2913	0.0001012	0.07483	0.04338	0.7628	0.1089	0.6451	0.0003563
rs4982841	14	24478780	A	G	intronic	DHRS4L1	- - -	0.0345	0.4706	-0.16	3.52e-06	0.8927	0.001067	0.4683	-0.1812	1.32e-05	0.466	-0.07455	0.3234	0.496	-0.1898	0.07965
rs474671	13	113776218	C	T	upstream	F10	+ + +	0.0528	0.1186	0.2431	4.17e-06	0.583	0.0002632	0.1144	0.2354	0.0002535	0.1224	0.3053	0.007357	0.1371	0.1679	0.2917
rs1901660	10	67580741	A	G	intergenic	LINC01515,CTNNA3	- - -	0.036	0.3224	-0.1651	4.57e-06	0.3281	0.006324	0.3351	-0.1321	0.00158	0.284	-0.2771	0.001275	0.2903	-0.2217	0.07983
rs143850112	8	144161963	G	C	upstream	LY6L	+ + +	0.1059	0.0262	0.4854	4.61e-06	0.4681	0.001941	0.02694	0.5407	1.57e-05	0.02551	0.4399	0.05442	0.02016	0.03785	0.926
rs118046198	8	144175872	T	C	intergenic	LY6L,LY6H	+ + +	0.1048	0.0269	0.4791	4.8e-06	0.2358	0.0003754	0.02788	0.5304	1.69e-05	0.02551	0.4399	0.05442	0.02016	0.03785	0.926
rs62331370	4	158455991	G	A	intergenic	GRIA2,LINC02433	+ + +	0.063	0.0788	0.2879	4.93e-06	0.2365	6.183e-05	0.07514	0.2899	0.0001423	0.07483	0.04338	0.7628	0.1048	0.6524	0.0003657
rs34065324	7	1336320	A	G	intergenic	UNCX,MICALL2	- - -	0.0432	0.1859	-0.1971	4.98e-06	0.7246	0.002766	0.1857	-0.1969	0.0001137	0.1973	-0.2044	0.03237	0.1573	-0.18	0.2439
rs73134982	3	97434296	T	C	intronic	EPHA6	+ + +	0.0789	0.0491	0.3597	5.08e-06	0.9148	0.001833	0.05104	0.3485	0.0001449	0.04932	0.2729	0.1297	0.02823	0.7223	0.01735
rs73313776	10	67571796	G	A	intergenic	LINC01515,CTNNA3	- - -	0.0391	0.2502	-0.1781	5.28e-06	0.2262	0.01555	0.2609	-0.1645	0.0003077	0.2194	-0.2272	0.01418	0.2218	-0.1932	0.1533
rs2774033	13	113765235	A	G	intronic	F7	+ + +	0.0525	0.1185	0.2391	5.3e-06	0.5778	0.0002845	0.1153	0.2307	0.0002726	0.1293	0.2737	0.01485	0.1169	0.2198	0.1996
rs3904978	13	72852155	G	A	intergenic	DACH1,MZT1	- - -	0.0732	0.06	-0.3331	5.31e-06	0.8547	0.0005751	0.0586	-0.2823	0.001357	0.05952	-0.3432	0.04102	0.06855	-0.6051	0.004436
rs62331376	4	158465089	G	A	intergenic	GRIA2,LINC02433	+ + +	0.0624	0.0803	0.2836	5.5e-06	0.1605	4.14e-05	0.07656	0.2817	0.0001838	0.07483	0.04924	0.7318	0.1089	0.6451	0.0003563
rs72804372	10	67562192	C	T	intergenic	LINC01515,CTNNA3	- - -	0.0391	0.2504	-0.1775	5.56e-06	0.242	0.01369	0.2618	-0.1594	0.0004442	0.2194	-0.2395	0.01035	0.2137	-0.208	0.1254
rs751894	18	60756884	T	C	intergenic	PHLPP1,BCL2	- - -	0.0406	0.2208	-0.1834	6.39e-06	0.4282	0.007685	0.2179	-0.1708	0.0004976	0.2313	-0.2294	0.008593	0.2177	-0.1694	0.198
rs59827564	14	86453579	C	T	ncRNA_intronic	LINC02328	- - -	0.0627	0.1907	-0.2827	6.44e-06	0.1849	0.03467	0.03308	-0.3778	0.0006659	0.2704	-0.2211	0.004116	0.01613	-0.9478	0.05637
rs116656348	14	81766599	C	T	intronic	STON2	- - -	0.1084	0.027	-0.488	6.7e-06	0.3995	0.0001945	0.0241	-0.4666	0.0005505	0.03401	-0.4735	0.02706	0.02823	-0.6651	0.05423
rs59060727	4	158465863	T	G	intergenic	GRIA2,LINC02433	+ + +	0.062	0.0815	0.2789	6.91e-06	0.161	5.672e-05	0.07798	0.2782	0.0002004	0.07653	0.04091	0.774	0.1089	0.6451	0.0003563
rs4556431	10	67568538	C	A	intergenic	LINC01515,CTNNA3	- - -	0.039	0.2516	-0.1752	7.07e-06	0.2486	0.01555	0.2623	-0.1599	0.0004285	0.2211	-0.2301	0.01292	0.2218	-0.1932	0.1533
rs10952012	7	1335231	T	G	intergenic	UNCX,MICALL2	- - -	0.043	0.1883	-0.1917	8.31e-06	0.8982	0.002113	0.1876	-0.1932	0.0001479	0.2007	-0.1826	0.053	0.1613	-0.2015	0.1892
rs35322174	2	127880633	T	C	intergenic	BIN1,CYP27C1	- - -	0.0358	0.3809	-0.1592	8.41e-06	0.7906	0.0006919	0.3861	-0.1524	0.0002933	0.3639	-0.1825	0.02626	0.375	-0.1653	0.1689
rs2181540	13	113753164	C	T	UTR3	MCF2L	+ + +	0.0509	0.129	0.2267	8.58e-06	0.6985	0.0005864	0.1243	0.2065	0.0008817	0.1395	0.2457	0.0227	0.1371	0.3163	0.04623
rs117047925	10	30868078	A	G	intergenic	MAP3K8,LYZL2	- - -	0.079	0.0506	-0.3509	8.89e-06	0.669	0.001129	0.05104	-0.3338	0.0003094	0.05442	-0.2856	0.08617	0.02419	-0.9358	0.01151
rs41272438	8	61714190	T	A	intronic	CHD7	+ + +	0.101	0.0291	0.4482	9.13e-06	0.4783	0.0002457	0.03166	0.4271	0.0003105	0.02041	0.2172	0.4223	0.02419	0.804	0.004181
rs77363548	10	63590276	T	G	intergenic	CABCOCO1,ARID5B	+ + +	0.066	0.0695	0.2918	9.95e-06	0.5444	0.009033	0.06427	0.3977	1.22e-06	0.07653	0.1343	0.3306	0.08468	0.01246	0.9478

## Sheet: Supplementary.Table.10
Supplementary Table 10: The list of suggestively associated loci in the meta-analysis of decline of memory in males across three cohorts - Monongahela-Youghiogheny Heathy Aging Team (MYHAT), Monongahela Valley Independent Elders Survey ( MoVIES), and Gingko Evaluation of Memory (GEM).
									Meta-analysis			P_Female	P_Interaction	GEM			MYHAT			MoVIES
SNP	Chromosome	Position	A1	A2	LOC	GENE	Dir	StdErr	MAF	Beta	P			MAF	Beta	P	MAF	Beta	P	MAF_MO	BETA_Mo	P_MO
rs6851574	4	67356930	G	T	intergenic	MIR1269A,LOC101927237	+ + +	0.035	0.3906	0.192	4.1e-08	0.6132	0.0003761	0.3922	0.1785	1.87e-05	0.3878	0.2353	0.001998	0.3831	0.1971	0.122
rs1398551	4	67341480	C	A	intergenic	MIR1269A,LOC101927237	+ + +	0.0351	0.3905	0.1868	9.95e-08	0.585	0.000719	0.3922	0.1765	2.54e-05	0.3878	0.2165	0.004091	0.3831	0.1971	0.122
rs76585043	10	22970765	A	G	intronic	PIP4K2A	- - -	0.0454	0.1711	-0.2281	5.13e-07	0.06219	4.112e-07	0.1649	-0.2137	7.04e-05	0.1837	-0.2773	0.005251	0.1976	-0.2285	0.1851
rs1750770	10	22926993	G	A	intronic	PIP4K2A	- - -	0.0441	0.1829	-0.2209	5.36e-07	0.04395	2.764e-07	0.1763	-0.2087	7.6e-05	0.199	-0.241	0.009462	0.1976	-0.2782	0.09596
rs10159847	10	22966606	G	A	intronic	PIP4K2A	- - -	0.0454	0.1722	-0.2264	6.11e-07	0.05729	4.388e-07	0.1659	-0.2177	5.02e-05	0.1854	-0.2554	0.01013	0.1976	-0.2285	0.1851
rs4706392	6	92009596	T	A	intergenic	MAP3K7,MIR4643	+ + +	0.043	0.1927	0.2136	6.78e-07	0.4682	0.004297	0.1886	0.2259	1.17e-05	0.2041	0.1635	0.07763	0.1976	0.2394	0.1121
rs78538602	10	22970197	T	C	intronic	PIP4K2A	- - -	0.0454	0.1719	-0.2244	7.71e-07	0.0678	6.162e-07	0.1659	-0.2086	0.0001034	0.1837	-0.2773	0.005251	0.1976	-0.2285	0.1851
rs6943682;rs71529530	7	142147330	A	G	intergenic	TRY2P,MIR11400	- - -	0.044	0.1724	-0.2174	7.95e-07	0.242	2.552e-05	0.1616	-0.2456	3.97e-06	0.2024	-0.1059	0.253	0.1815	-0.2841	0.06392
rs1626919	10	22924007	G	C	intronic	PIP4K2A	- - -	0.0458	0.1695	-0.2259	8.31e-07	0.04071	3.038e-07	0.163	-0.2248	3.49e-05	0.182	-0.2104	0.03755	0.1976	-0.2782	0.09596
rs61178648	10	22963907	A	C	intronic	PIP4K2A	- - -	0.0451	0.1792	-0.2219	8.52e-07	0.09573	1.119e-06	0.1734	-0.215	5.82e-05	0.1939	-0.2265	0.01996	0.1935	-0.28	0.1053
rs61228116	10	22978849	G	C	intronic	PIP4K2A	- - -	0.0449	0.1777	-0.2198	9.82e-07	0.2106	9.301e-06	0.1711	-0.2147	5.42e-05	0.1905	-0.258	0.008887	0.2056	-0.1606	0.3346
rs6482227	10	22974156	C	G	intronic	PIP4K2A	- - -	0.0448	0.1792	-0.2193	9.85e-07	0.1049	2.215e-06	0.1734	-0.1978	0.000182	0.1905	-0.2948	0.002819	0.2056	-0.2167	0.2058
rs9351259	6	92002913	A	G	intergenic	MAP3K7,MIR4643	+ + +	0.043	0.1923	0.2097	1.09e-06	0.4145	0.006004	0.1881	0.2204	1.91e-05	0.2041	0.1635	0.07763	0.1976	0.2394	0.1121
rs1631873	10	22917990	A	T	intronic	PIP4K2A	- - -	0.0458	0.1698	-0.2231	1.1e-06	0.03533	3.983e-07	0.164	-0.2225	4.01e-05	0.1786	-0.2172	0.03217	0.2016	-0.2451	0.1437
rs1778327	10	22920620	A	G	intronic	PIP4K2A	- - -	0.0458	0.1689	-0.2232	1.11e-06	0.03036	2.28e-07	0.1626	-0.2191	5.41e-05	0.1803	-0.2171	0.03187	0.1976	-0.2782	0.09596
rs1624192	10	22923650	G	C	intronic	PIP4K2A	- - -	0.046	0.1687	-0.2232	1.24e-06	0.02927	2.1e-07	0.1616	-0.2104	0.0001246	0.182	-0.2461	0.01369	0.1976	-0.2782	0.09596
rs972924	4	67399466	C	T	intergenic	MIR1269A,LOC101927237	+ + +	0.0338	0.493	0.1621	1.64e-06	0.2573	1.636e-05	0.4891	0.12	0.0026	0.5221	0.3098	4.66e-05	0.4516	0.1712	0.1703
rs142210176	18	56223690	T	A	intronic	ALPK2	- - -	0.1568	0.0115	-0.7487	1.8e-06	0.1983	0.001063	0.0104	-0.7776	8.64e-05	0.01361	-0.7526	0.009672	0.0121	-0.4952	0.3827
rs9345124	6	92002569	C	A	intergenic	MAP3K7,MIR4643	+ + +	0.0431	0.1916	0.2035	2.3e-06	0.4054	0.007944	0.1876	0.2152	3.02e-05	0.2024	0.1514	0.1026	0.1976	0.2394	0.1121
rs58727843	10	22970394	G	A	intronic	PIP4K2A	- - -	0.0444	0.1817	-0.2087	2.61e-06	0.07914	1.47e-06	0.1749	-0.1956	0.0002117	0.199	-0.245	0.009759	0.1976	-0.2285	0.1851
rs11013105	10	22985134	C	T	intronic	PIP4K2A	- - -	0.0447	0.1796	-0.2081	3.26e-06	0.1715	1.158e-05	0.1739	-0.1987	0.0001699	0.1888	-0.258	0.008986	0.2097	-0.1601	0.3357
rs145992259	3	142043585	A	C	intronic	XRN1	+ + +	0.0786	0.0512	0.3655	3.34e-06	0.4371	0.004876	0.04537	0.3346	0.0005861	0.06633	0.4252	0.004162	0.04435	0.4223	0.1885
rs429358	19	45411941	C	T	exonic	APOE	- - -	0.0555	0.104	-0.2557	4e-06	0.000161	0.4809	0.1054	-0.2238	0.0006298	0.09354	-0.2956	0.02344	0.1129	-0.4195	0.02003
rs997650	10	22986018	C	T	intronic	PIP4K2A	- - -	0.0448	0.1803	-0.2059	4.25e-06	0.1802	2.025e-05	0.1749	-0.1956	0.0002188	0.1888	-0.258	0.008986	0.2097	-0.1601	0.3357
rs62373491	5	133027267	T	C	intergenic	FSTL4,WSPAR	- - -	0.0401	0.2341	-0.1842	4.29e-06	0.7334	0.004716	0.2382	-0.2127	7.53e-06	0.2279	-0.06418	0.4731	0.2137	-0.2268	0.1078
rs7909660	10	22952822	T	G	intronic	PIP4K2A	- - -	0.0514	0.1287	-0.236	4.36e-06	0.06332	2.29e-06	0.1248	-0.214	0.0004326	0.1361	-0.273	0.01818	0.1452	-0.3381	0.05938
rs16922539	10	22926129	A	T	intronic	PIP4K2A	- - -	0.0511	0.1298	-0.233	5.05e-06	0.04749	2.029e-06	0.1267	-0.2022	0.0008354	0.1378	-0.2604	0.02187	0.1371	-0.4365	0.01607
rs79908663	2	45424789	G	C	ncRNA_intronic	LINC01121	- - -	0.0818	0.0459	-0.3734	5.06e-06	0.5602	0.003846	0.04868	-0.3749	5.05e-05	0.03741	-0.2897	0.1534	0.02823	-0.6269	0.09255
rs1159466	20	22196023	C	G	intergenic	LINC01432,LINC01427	+ + +	0.0335	0.4487	0.1524	5.37e-06	0.591	0.008326	0.4537	0.1461	0.0002205	0.4371	0.1784	0.01618	0.4315	0.1419	0.2512
rs111924049	10	17354945	T	C	intergenic	VIM,ST8SIA6	- - -	0.1114	0.0231	-0.5062	5.47e-06	0.3489	0.0004414	0.02221	-0.4459	0.0007032	0.02721	-0.6645	0.002777	0.008065	-0.6342	0.3585
rs72778932	10	17463026	A	G	intronic	ST8SIA6	- - -	0.1146	0.0216	-0.5183	6.08e-06	0.2201	0.0001766	0.02079	-0.535	7.68e-05	0.02551	-0.4573	0.04607	0.008065	-0.6342	0.3585
rs12721051	19	45422160	G	C	intronic	APOC1	- - -	0.0487	0.1384	-0.2202	6.14e-06	0.002305	0.1864	0.1399	-0.1901	0.0008951	0.1241	-0.2724	0.01968	0.1532	-0.3508	0.02572
rs117710059	8	12911784	A	G	intergenic	TRMT9B,DLC1	- - -	0.07	0.0659	-0.3156	6.53e-06	0.3737	0.0003161	0.06285	-0.3509	3.04e-05	0.06803	-0.188	0.2151	0.08468	-0.3431	0.1447
rs10508651	10	22951771	C	T	intronic	PIP4K2A	- - -	0.0503	0.1332	-0.2264	6.7e-06	0.05012	2.071e-06	0.129	-0.1887	0.0016	0.1429	-0.3122	0.004685	0.1452	-0.3381	0.05938
rs75534274	10	22927038	T	G	intronic	PIP4K2A	- - -	0.0504	0.1303	-0.226	7.35e-06	0.04343	2.232e-06	0.1262	-0.1849	0.002097	0.1412	-0.2841	0.009391	0.1371	-0.4365	0.01607
rs58558730	6	107772036	G	C	intronic	PDSS2	+ + +	0.0595	0.0901	0.2665	7.42e-06	0.2479	0.02772	0.08507	0.3013	3.05e-05	0.09354	0.1716	0.1773	0.1169	0.2353	0.2154
rs7902016	10	22916114	G	C	intronic	PIP4K2A	- - -	0.0513	0.1284	-0.2297	7.52e-06	0.03491	1.69e-06	0.1248	-0.1994	0.00104	0.1361	-0.27	0.01768	0.1411	-0.3946	0.02962
rs10039028	5	133034752	G	C	intergenic	FSTL4,WSPAR	- - -	0.038	0.2669	-0.1696	7.99e-06	0.5612	0.008815	0.268	-0.1859	3.88e-05	0.2755	-0.09231	0.2644	0.2339	-0.2282	0.09513
rs45520040	10	22957411	T	G	intronic	PIP4K2A	- - -	0.0519	0.1263	-0.231	8.66e-06	0.04306	1.985e-06	0.1224	-0.2024	0.0009734	0.1361	-0.273	0.01818	0.1371	-0.3876	0.03952
rs16922578	10	22961707	G	A	intronic	PIP4K2A	- - -	0.051	0.1299	-0.2266	8.95e-06	0.04805	2.19e-06	0.1257	-0.1811	0.002827	0.1412	-0.3217	0.003667	0.1371	-0.3876	0.03952
rs17637814	6	155329390	G	T	intergenic	MIR1273C,TIAM2	- - -	0.0705	0.0608	-0.3131	9.03e-06	0.08265	3.882e-05	0.0586	-0.3593	1.82e-05	0.06803	-0.2121	0.1614	0.06048	-0.1517	0.5719
rs9616484	22	49580069	C	T	intergenic	LINC01310,NONE	- - -	0.0349	0.4026	-0.1545	9.35e-06	0.3634	0.01996	0.3956	-0.1482	0.0003934	0.4252	-0.1223	0.1027	0.4032	-0.2888	0.01729
rs17525760	10	22937607	A	C	intronic	PIP4K2A	- - -	0.0514	0.1271	-0.2277	9.47e-06	0.0656	4.86e-06	0.1229	-0.2036	0.0008528	0.1361	-0.2428	0.03325	0.1411	-0.3988	0.02715
rs1778317	10	22916964	T	C	intronic	PIP4K2A	- - -	0.0468	0.1632	-0.207	9.62e-06	0.03328	1.907e-06	0.1583	-0.2006	0.0002915	0.1718	-0.2132	0.03907	0.1855	-0.2502	0.1401
rs6089393	20	60056053	T	C	intronic	CDH4	+ + +	0.1107	0.025	0.4896	9.67e-06	0.6231	0.004753	0.02127	0.428	0.002328	0.03061	0.6777	0.001279	0.03226	0.3437	0.3326
rs4958147	5	133036637	A	G	intergenic	FSTL4,WSPAR	- - -	0.0382	0.2666	-0.169	9.68e-06	0.5983	0.00868	0.2675	-0.1853	4.72e-05	0.2755	-0.09231	0.2644	0.2339	-0.2282	0.09513
rs13436855	5	133040273	G	A	intergenic	FSTL4,WSPAR	- - -	0.0429	0.1919	-0.1897	9.75e-06	0.1516	0.05542	0.1933	-0.1985	9.11e-05	0.199	-0.1166	0.2132	0.1573	-0.3147	0.0523
rs118072975	6	99204090	A	G	intergenic	MIR2113,PNKY	+ + +	0.1426	0.0146	0.6303	9.83e-06	0.9924	0.002192	0.01512	0.5494	0.0009163	0.01361	0.9302	0.0045	0.0121	0.6777	0.23

[truncated: 33 more sheets: Supplementary.Table.11, Supplementary.Table.12, Supplementary.Table.13, Supplementary.Table.14, Supplementary.Table.15, Supplementary.Table.16, Supplementary.Table.17, Supplementary.Table.18, Supplementary.Table.19, Supplementary.Table.20, Supplementary.Table.21, Supplementary.Table.22, Supplementary.Table.23, Supplementary.Table.24, Supplementary.Table.25, Supplementary.Table.26, Supplementary.Table.27, Supplementary.Table.28, Supplementary.Table.29, Supplementary.Table.30 …]
